# Supplementary material for: Deficits in Cerebellum-Dependent Learning and Cerebellar Morphology in Male and Female BTBR Autism Model Mice
Source: NeuroSci. 2022 Nov 9;3(4):624–44. doi: 10.3390/neurosci3040045 (PMC10292658; doi:10.3390/neurosci3040045)
Supplement: Supplementary file 1 [file neurosci-03-00045-s001.zip]

Archive with 2 entries (2 files):
- neurosci-1944174-supplementary Figures.pdf
- Statistical analysis.xlsx
